# Supplementary material for: Pseudorandom sequence contention algorithm for IEEE 802.11ah based internet of things network
Source: PLoS One. 2020 Aug 13;15(8):e0237386. doi: 10.1371/journal.pone.0237386 (PMC7425863; doi:10.1371/journal.pone.0237386)
Supplement: S1 Dataset — Data required to replicate all study findings reported in the article. (XLSX) [file pone.0237386.s001.xlsx]

## Sheet: Fig.6 CW-Retransmission Attempt
CW size against retransmission attempt
	Contention Window Size
Retransmission Attempt	Adopted Pseudorandom Sequence	Exponential Sequence of BEB
0	15	15
1	31	23
2	63	31
3	127	47
4	255	63
5	511	95
6	1023	127
7	1023	191
8	1023	255
9	1023	383
10	1023	511
11	1023	767
12	1023	1023

## Sheet: Fig. 11 CW Growth vs. Resetting
CW growth and reset against number of successive failure and succesful transmission
	Contention Window Size
Number of Successive Failure (Growth) and Success Transmission (Resetting)	PRSCA	BEB Algorithm
0	15	15
1	23	31
2	31	63
3	47	127
4	63	255
5	95	511
6	127	1023
7	95	15
8	63	31
9	47	63
10	31	127
11	23	255
12	15	511
13	15	1023
14	15	1023
15	23	15
16	31	31
17	47	63
18	63	127
19	95	255
20	127	511
21	191	1023
22	255	1023
23	383	1023
24	511	1023
25	383	1023
26	255	15
27	191	31
28	127	63
29	95	127
30	63	255
31	47	511
32	31	1023
33	23	1023
34	15	1023
35	15	1023
36	15	1023
37	15	1023

## Sheet: Fig. 12 (a) PoC-m=4
	Collision Probability at Fifth Backoff Stage
	Probability of Collision
Number of Contending Stations	BEB of Bianchi	BEB of Proposed Model	Proposed PRSCA	EIED Algorithm	DIDD Algorithm
50	0.4695	0.3789	0.3211	0.178	0.2103
100	0.5937	0.4588	0.3901	0.3353	0.3902
150	0.6773	0.5075	0.4333	0.4689	0.5371
200	0.7415	0.5424	0.465	0.5806	0.6543
250	0.7933	0.5695	0.49	0.6725	0.7457
300	0.8359	0.5916	0.5107	0.7469	0.8155
350	0.8712	0.6102	0.5283	0.8063	0.8679
400	0.9001	0.6261	0.5437	0.8531	0.9064

## Sheet: Fig. 12 (b) PoC-m=6
	Collision Probability at Seventh Backoff Stage
	Probability of Collision
Number of Contending Stations	BEB of Bianchi	BEB of Proposed Model	Proposed PRSCA	EIED Algorithm	DIDD Algorithm
50	0.3926	0.2927	0.2491	0.1378	0.1023
100	0.4698	0.3312	0.2823	0.2642	0.1991
150	0.5195	0.3534	0.3017	0.3765	0.2881
200	0.5574	0.369	0.3155	0.4754	0.3697
250	0.5885	0.3811	0.3262	0.5616	0.444
300	0.6151	0.3909	0.335	0.636	0.5114
350	0.6385	0.3992	0.3425	0.6996	0.5721
400	0.6595	0.4064	0.349	0.7536	0.6266

## Sheet: Fig. 13 (a) ST-m=4
	Saturation Throughput at Fifth Backoff Stage
	Normalized Saturation Throughput
Number of Contending Stations	BEB of Bianchi	BEB of Proposed Model	Proposed PRSCA	EIED Algorithm	DIDD Algorithm
20	0.6107	0.655	0.6916	0.8204	0.8132
40	0.5211	0.5921	0.6398	0.7719	0.7508
60	0.4615	0.552	0.6061	0.7165	0.6843
80	0.4151	0.5223	0.5807	0.6616	0.6204
100	0.3764	0.4987	0.5603	0.609	0.5602
120	0.343	0.4791	0.5431	0.5591	0.5042
140	0.3135	0.4623	0.5283	0.5121	0.4523
160	0.2869	0.4477	0.5153	0.4679	0.4046
180	0.2628	0.4347	0.5037	0.4267	0.3609
200	0.2408	0.4231	0.4932	0.3884	0.321
220	0.2205	0.4126	0.4836	0.3528	0.2848
240	0.2017	0.403	0.4747	0.3198	0.252
260	0.1843	0.3941	0.4666	0.2894	0.2225
280	0.1682	0.3859	0.459	0.2615	0.196
300	0.1533	0.3783	0.4519	0.2358	0.1722
320	0.1394	0.3712	0.4452	0.2123	0.151
340	0.1266	0.3646	0.4389	0.1908	0.1322
360	0.1147	0.3583	0.433	0.1713	0.1155
380	0.1037	0.3524	0.4273	0.1535	0.1007
400	0.0935	0.3468	0.422	0.1374	0.0876

## Sheet: Fig. 13 (b) ST-m=6
	Saturation Throughput at Seventh Backoff Stage
	Normalized Saturation Throughput
Number of Contending Stations	BEB of Bianchi	BEB of Proposed Model	Proposed PRSCA	EIED Algorithm	DIDD Algorithm
20	0.6405	0.6922	0.7225	0.8258	0.8246
40	0.5789	0.6575	0.6936	0.7963	0.8146
60	0.5407	0.6375	0.6768	0.7555	0.788
80	0.5121	0.6234	0.6648	0.7131	0.7578
100	0.4889	0.6126	0.6555	0.6712	0.7268
120	0.4691	0.6037	0.6479	0.6305	0.6958
140	0.4518	0.5963	0.6414	0.5914	0.6654
160	0.4364	0.5898	0.6358	0.5538	0.6356
180	0.4224	0.5842	0.6309	0.5179	0.6066
200	0.4095	0.5791	0.6264	0.4838	0.5785
220	0.3976	0.5745	0.6224	0.4513	0.5512
240	0.3865	0.5703	0.6187	0.4205	0.5249
260	0.376	0.5665	0.6153	0.3913	0.4994
280	0.3662	0.5629	0.6121	0.3638	0.4749
300	0.3569	0.5596	0.6092	0.3378	0.4513
320	0.348	0.5565	0.6064	0.3133	0.4285
340	0.3395	0.5536	0.6038	0.2903	0.4067
360	0.3314	0.5508	0.6014	0.2687	0.3857
380	0.3237	0.5482	0.5991	0.2485	0.3656
400	0.3162	0.5458	0.5969	0.2296	0.3464

## Sheet: Fig. 14 (a) Thr.-m=4 MCS0&MCS2
	Throughput at Fifth Backoff Stage
	Throughput (Mbps)
Number of Contending Stations	BEB of Bianchi(MCS0)	BEB of Bianchi(MCS2)	BEB of Proposed Model(MCS0)	BEB of Proposed Model(MCS2)	Proposed PRSCA(MCS0)	Proposed PRSCA(MCS2)	EIED Algorithm(MCS0)	EIED Algorithm(MCS2)	DIDD Algorithm(MCS0)	DIDD Algorithm(MCS2)
0	0.6031	1.8178	0.6031	1.8178	0.6031	1.8178	0.6031	1.8178	0.6031	1.8178
25	0.3902	1.1739	0.392	1.1794	0.4239	1.2758	0.5519	1.6628	0.5425	1.6345
50	0.3263	0.9813	0.3478	1.046	0.3858	1.1608	0.5018	1.5112	0.4827	1.4535
75	0.2837	0.8528	0.3219	0.9678	0.363	1.0918	0.4533	1.3645	0.4263	1.2831
100	0.2505	0.7529	0.3033	0.912	0.3464	1.0418	0.4078	1.2272	0.3746	1.1269
125	0.223	0.67	0.2889	0.8684	0.3333	1.0023	0.3657	1.1	0.3276	0.9851
150	0.1993	0.5986	0.277	0.8327	0.3224	0.9696	0.3268	0.9827	0.2852	0.8574
175	0.1784	0.5359	0.267	0.8024	0.3132	0.9416	0.2912	0.8753	0.2472	0.743
200	0.1598	0.4799	0.2582	0.7761	0.305	0.9172	0.2586	0.7773	0.2135	0.6413
225	0.1431	0.4296	0.2506	0.753	0.2978	0.8955	0.2291	0.6883	0.1836	0.5514
250	0.1279	0.384	0.2437	0.7323	0.2914	0.8759	0.2023	0.6078	0.1573	0.4723
275	0.1141	0.3426	0.2375	0.7136	0.2855	0.8581	0.1782	0.5353	0.1343	0.4031
300	0.1016	0.305	0.2318	0.6966	0.28	0.8418	0.1566	0.4702	0.1142	0.3429
325	0.0902	0.2707	0.2266	0.6809	0.275	0.8268	0.1372	0.412	0.0969	0.2908
350	0.0798	0.2396	0.2218	0.6665	0.2704	0.8128	0.12	0.3601	0.0819	0.2458
375	0.0704	0.2114	0.2174	0.6531	0.2661	0.7998	0.1046	0.3141	0.069	0.2072
400	0.0619	0.1859	0.2132	0.6406	0.262	0.7875	0.0911	0.2733	0.058	0.1742

## Sheet: Fig. 14 (b) Thr.-m=6 MCS0&MCS2
	Throughput at Seventh Backoff Stage
	Throughput (Mbps)
Number of Contending Stations	BEB of Bianchi(MCS0)	BEB of Bianchi(MCS2)	BEB of Proposed Model(MCS0)	BEB of Proposed Model(MCS2)	Proposed PRSCA(MCS0)	Proposed PRSCA(MCS2)	EIED Algorithm(MCS0)	EIED Algorithm(MCS2)	DIDD Algorithm(MCS0)	DIDD Algorithm(MCS2)
0	0.6031	1.8178	0.6031	1.8178	0.6031	1.8178	0.6031	1.8178	0.6031	1.8178
25	0.4159	1.2517	0.4436	1.3354	0.4687	1.4112	0.5627	1.6954	0.5708	1.7201
50	0.3731	1.1224	0.4224	1.2713	0.4505	1.3563	0.5252	1.582	0.5452	1.6426
75	0.3463	1.0416	0.4104	1.235	0.4401	1.3247	0.4872	1.467	0.5172	1.5578
100	0.3262	0.9809	0.4019	1.2093	0.4326	1.3021	0.4506	1.3563	0.4894	1.4737
125	0.3098	0.9315	0.3953	1.1894	0.4268	1.2846	0.4158	1.2512	0.4623	1.392
150	0.2959	0.8895	0.3899	1.1731	0.422	1.2701	0.3829	1.1519	0.4362	1.3131
175	0.2836	0.8527	0.3853	1.1593	0.4179	1.2578	0.3519	1.0585	0.4111	1.2372
200	0.2727	0.8198	0.3813	1.1472	0.4144	1.2471	0.3229	0.9709	0.387	1.1645
225	0.2628	0.7899	0.3778	1.1366	0.4112	1.2376	0.2957	0.8889	0.364	1.095
250	0.2537	0.7625	0.3746	1.1271	0.4084	1.229	0.2703	0.8124	0.342	1.0285
275	0.2453	0.737	0.3718	1.1184	0.4058	1.2212	0.2467	0.7413	0.321	0.9652
300	0.2374	0.7133	0.3691	1.1105	0.4035	1.2141	0.2247	0.6753	0.301	0.9049
325	0.23	0.6911	0.3667	1.1032	0.4013	1.2075	0.2044	0.6142	0.2819	0.8476
350	0.223	0.6701	0.3645	1.0964	0.3992	1.2014	0.1857	0.5577	0.2639	0.7931
375	0.2164	0.6502	0.3624	1.0901	0.3974	1.1956	0.1684	0.5057	0.2467	0.7415
400	0.2101	0.6313	0.3604	1.0842	0.3956	1.1903	0.1525	0.4578	0.2305	0.6927

## Sheet: Fig. 15 (a) Thr.-m=4 MCS6&MCS8
	Throughput at Fifth Backoff Stage
	Throughput (Mbps)
Number of Contending Stations	BEB of Bianchi(MCS6)	BEB of Bianchi(MCS8)	BEB of Proposed Model(MCS6)	BEB of Proposed Model(MCS8)	Proposed PRSCA(MCS6)	Proposed PRSCA(MCS8)	EIED Algorithm(MCS6)	EIED Algorithm(MCS8)	DIDD Algorithm(MCS6)	DIDD Algorithm(MCS8)
0	5.4713	7.2979	5.4713	7.2979	5.4713	7.2979	5.4713	7.2979	5.4713	7.2979
25	3.5285	4.7058	3.5448	4.7276	3.8353	5.1151	5.0028	6.6728	4.9171	6.5583
50	2.9488	3.9326	3.1435	4.1923	3.4889	4.653	4.5447	6.0614	4.3706	5.8292
75	2.5621	3.4169	2.9082	3.8785	3.2813	4.3761	4.1026	5.4716	3.8573	5.1444
100	2.2617	3.0162	2.7401	3.6543	3.1307	4.1753	3.689	4.9199	3.3869	4.5169
125	2.0124	2.6837	2.609	3.4795	3.0119	4.0168	3.3058	4.4088	2.9601	3.9477
150	1.7979	2.3977	2.5016	3.3361	2.9135	3.8855	2.953	3.9383	2.5758	3.4352
175	1.6094	2.1462	2.4105	3.2147	2.8294	3.7733	2.6298	3.5072	2.232	2.9766
200	1.4412	1.9219	2.3316	3.1094	2.7558	3.6752	2.3351	3.1141	1.9263	2.5689
225	1.2899	1.7201	2.262	3.0166	2.6905	3.5881	2.0675	2.7572	1.656	2.2084
250	1.153	1.5375	2.1998	2.9336	2.6316	3.5096	1.8255	2.4344	1.4183	1.8914
275	1.0286	1.3717	2.1435	2.8586	2.5782	3.4383	1.6075	2.1437	1.2105	1.6142
300	0.9155	1.2209	2.0923	2.7903	2.5291	3.3729	1.4119	1.8829	1.0296	1.373
325	0.8127	1.0838	2.0453	2.7276	2.4839	3.3125	1.2371	1.6497	0.873	1.1641
350	0.7193	0.9592	2.0019	2.6697	2.4418	3.2564	1.0813	1.442	0.7379	0.984
375	0.6345	0.8462	1.9616	2.6159	2.4026	3.2041	0.943	1.2575	0.6219	0.8294
400	0.5579	0.744	1.924	2.5658	2.3658	3.1551	0.8206	1.0943	0.5228	0.6972

## Sheet: Fig. 15 (b) Thr.-m=6 MCS6&MCS8
	Throughput at Seventh Backoff Stage
	Throughput (Mbps)
Number of Contending Stations	BEB of Bianchi(MCS6)	BEB of Bianchi(MCS8)	BEB of Proposed Model(MCS6)	BEB of Proposed Model(MCS8)	Proposed PRSCA(MCS6)	Proposed PRSCA(MCS8)	EIED Algorithm(MCS6)	EIED Algorithm(MCS8)	DIDD Algorithm(MCS6)	DIDD Algorithm(MCS8)
0	5.4713	7.2979	5.4713	7.2979	5.4713	7.2979	5.4713	7.2979	5.4713	7.2979
25	3.7625	5.018	4.0148	5.3546	4.2433	5.6593	5.102	6.8052	5.1776	6.9062
50	3.3734	4.4989	3.8218	5.097	4.0777	5.4385	4.7583	6.3464	4.9416	6.591
75	3.1301	4.1744	3.7123	4.951	3.9824	5.3113	4.4112	5.8834	4.6853	6.249
100	2.9475	3.9309	3.635	4.8479	3.9146	5.2208	4.0778	5.4386	4.4316	5.9105
125	2.7989	3.7327	3.575	4.7679	3.8616	5.1502	3.7612	5.0162	4.1852	5.5818
150	2.6725	3.5641	3.5259	4.7024	3.8181	5.0921	3.4622	4.6174	3.9475	5.2647
175	2.5618	3.4164	3.4843	4.6468	3.781	5.0427	3.181	4.2423	3.7191	4.96
200	2.4628	3.2844	3.4481	4.5986	3.7487	4.9996	2.9173	3.8906	3.5002	4.668
225	2.3729	3.1645	3.4161	4.5559	3.7201	4.9613	2.6707	3.5617	3.2908	4.3887
250	2.2904	3.0545	3.3874	4.5176	3.6943	4.927	2.4408	3.255	3.0908	4.1221
275	2.214	2.9526	3.3613	4.4829	3.6709	4.8957	2.2269	2.9697	2.9002	3.8678
300	2.1428	2.8576	3.3375	4.4511	3.6494	4.8671	2.0284	2.705	2.7188	3.6259
325	2.0759	2.7684	3.3155	4.4217	3.6295	4.8406	1.8446	2.46	2.5464	3.3959
350	2.0128	2.6842	3.2951	4.3945	3.6111	4.816	1.6749	2.2336	2.3827	3.1776
375	1.953	2.6045	3.2761	4.3692	3.5938	4.793	1.5185	2.025	2.2275	2.9706
400	1.8962	2.5288	3.2582	4.3453	3.5776	4.7714	1.3747	1.8333	2.0806	2.7747

[truncated: 4 more sheets: Fig. 16 (a) Delay-m=4 MCS0&MCS2, Fig. 16 (b) Delay-m=6 MCS0&MCS2, Fig. 17 (a) Delay-m=4 MCS6&MCS8, Fig. 17 (b) Delay-m=6 MCS6&MCS8]
